# Supplementary material for: Genetic Diversity and Population Structure of a Rhodes Grass (Chloris gayana) Collection
Source: Genes (Basel). 2021 Aug 10;12(8):1233. doi: 10.3390/genes12081233 (PMC8394257; doi:10.3390/genes12081233)
Supplement: Supplementary file 1 [file genes-12-01233-s001.zip]

Archive with 3 entries (2 files):
- Supplementary file/
- Supplementary file/Table S1 pasport data of Rhodes grass collection.xlsx
- Supplementary file/Table S2 Cluster group of individual accession.xlsx
