# Supplementary material for: Genetic Diversity and Population Structure of a Rhodes Grass (Chloris gayana) Collection
Source: Genes (Basel). 2021 Aug 10;12(8):1233. doi: 10.3390/genes12081233 (PMC8394257; doi:10.3390/genes12081233)
Supplement: Supplementary file 1 [file genes-12-01233-s001.zip › Supplementary file/Table S1 pasport data of Rhodes grass collection.xlsx]

## Sheet: Supplementary information 1
Accessions	doi	Country of origin	Cultivar name	Herbarium sample code	Region	latitude	longitude	elevation	Collection site	Collecting institute name	Donor
645	10.18730/G5T81	Tanzania		Z97/3	Africa	-3.1333	36.9717	1050	103.3 km from Arusha towards W.Kilimanjaro 7.9 km from Gomange junction	ILCA/CIAT/TALIRO	ETH013
680	10.18730/G6099	Tanzania		Z97/3	Africa	-6.9388	39.0183	150	34.6 km from Dar-es-Salaam towards Maneromango 22.8 km before Masaki town ship.	ILCA/CIAT/TALIRO	ETH013
692	10.18730/G62ZN	Tanzania		Z91/3	Africa	-6.9662	38.5942	100	45.3 km from Maneromango towards Morogoro	ILCA/CIAT/TALIRO	ETH013
701	10.18730/G652E	Tanzania		Z94/3	Africa	-6.698	38.7292	60	11.3 km from Kikongo towards Morogoro 1.3 km from Mlandise Oruvu plain.	ILCA/CIAT/TALIRO	ETH013
705	10.18730/G65S0	Tanzania		Z98/3	Africa	-6.6276	38.2461	340	11 km from Chalenze towards Morogoro on a plain field.	ILCA/CIAT/TALIRO	ETH013
708	10.18730/G66HR	Tanzania		Z95/3	Africa	-6.9426	37.5712	610	14.8 km from Morogoro towards Iringa	ILCA/CIAT/TALIRO	ETH013
719	10.18730/G68VR	Tanzania		Z97/3	Africa	-7.6006	35.5495	1530	36.9 km from Iringa towards Ruah park	ILCA/CIAT/TALIRO	ETH013
743	10.18730/G6DX1	Tanzania		Z97/3	Africa	-9.0392	34.8211	1950	87.9 km from James corner towards Njombe 23.2 km before Njombe.	ILCA/CIAT/TALIRO	ETH013
890	10.18730/G7KAE	Tanzania		Z92/3	Africa	-3.3266	35.632	1740	19 km from Ngorongoro wild life conservation office towards Kifali hill in the Ngorongoro crater floor.	ILCA/CIAT/TALIRO	ETH013
895	10.18730/G7KFK	Tanzania		Z97/3	Africa	-3.1025	35.3636	1970	14.4 km from Ngorongoro crater wild life lodge towards the crater along the entrance road steep escarpment.	ILCA/CIAT/TALIRO	ETH013
899	10.18730/G7KKQ	Tanzania		Z97/3	Africa	-3.2179	35.6041	1770	SE part of Ngorongoro crater floor near Acacia forest.	ILCA/CIAT/TALIRO	ETH013
977	10.18730/G829C	Rwanda		Z96/3	Africa	-1.85	30.75	1280	National Park Akagera 12.5 km NE from Kiyonza park entrance on western shore of Lake Ihema on track N-wards	ILCA/IBPGR/KEW/ISAR	ETH013
981	10.18730/G83HF	Rwanda		Z97/3	Africa	-1.1	30.4667	1300	11.5 km N of Ntoma on main road to Kagitumba/Uganda NE corner of Rwanda region Mutara settlement Rwentanga	ILCA/IBPGR/KEW/ISAR	ETH013
993	10.18730/G86T9	Rwanda		Z97/3	Africa	-2.5	30.85	1350	17 km NE of Rusoma on track NE to lake Knoimpanca following Akagera swing	ILCA/IBPGR/KEW/ISAR	ETH013
1053	10.18730/FPJZP	Burundi		Z92/3+	Africa	-3.2167	29.2333	800	7.5 km N of Gatumba cross road on RN 4 between Bujumbura and Uvira	ILCA/IBPGR/RBG/IRAZ/ISABU	ETH013
1097	10.18730/FPYRX	Democratic Republic of Congo		Z92/3	Africa	-0.7667	29.3833	970	10 km East of Rwindi in the Virunga National park on road to Vitshumbi	ILCA/IBPGR/KEW/IRAZ/INERA	ETH013
1118	10.18730/FQ2D=	Democratic Republic of Congo		Z91/3	Africa	-0.0667	29.6667	1030	6.5 km from Ishango at N end of Lake Amin in Virunga park	ILCA/IBPGR/KEW/IRAZ/INERA	ETH013
2023	10.18730/FZ0ER	Ethiopia		Z97/3	Africa	5.3667	39.5333	1420	13 km from Negele Borena towards K.Mengist 107 km before K.Mengist		ETH013
2199	10.18730/G0WRY	Ethiopia		D97/3	Africa	11.7333	37.5167	1900	18 km from Bahir Dar towards Wereta 8 km before Amus Gebya along a small river edges		ETH013
6625	10.18730/G5WM3	Kenya	Samford	Z90/3	Africa						AUS001
6626	10.18730/G5WN4	Kenya	Pokot	Z11/3	Africa
6627	10.18730/G5WP5	South Africa	Pioneer	Z90/3	Africa
6628	10.18730/G5WQ6	Unknown	Nakuru	Z90/3
6630	10.18730/G5WS8	Kenya	Masaba	Z08/3	Africa
6631	10.18730/G5WT9	Unknown	Hunter	Z90/3
6633	10.18730/G5WVA	Tanzania	Callide	Z90/3	Africa
6634	10.18730/G5WWB	Unknown	Bandai	Z90/3							ETH013
7103	10.18730/G6757	Uganda	Mabrara	Z90/3	Africa						MLI031
7112	10.18730/G67AC	Tanzania	Mpwapwa	Z11/3	Africa
7113	10.18730/G67BD	Kenya	Rongai	Z91/3	Africa
7384	10.18730/G6DHT	Zambia	Katambora	Z90/3	Africa
7757	10.18730/G6NQX	Ethiopia		Z92/3	Africa	12.2333	37.2833	1840	66 km from Gonder to Gorgora school compound 1/2 km before the centre of town 300 mts S of lake Tana.		ETH013
9163	10.18730/G7PM9	Ethiopia		Z93/3	Africa	7.9333	38.7167	1600	162 km from Addis Ababa towards Shashemane east of the town of Zwai near the shore of lake Zwai		ETH013
9422	10.18730/G7WKF	Ethiopia		Z95/3	Africa	10.0167	38	1850	227 km NW of Addis Ababa towards Gojam just off the road on the right side as you face Gojam		ETH013
10097	10.18730/FP5R6	Ethiopia		Z91/3	Africa	9.73	37.42	1500	323.3 km from Addis Ababa towards Lemlem via Bako 47.3 km from Fincha hydroelectric power station, nr Finche state farm		ETH013
10101	10.18730/FP5XB	Ethiopia		Z97/3	Africa	9.7	37.43	1600	320 km from Addis Ababa towards Lemlem Bereha State Farm via Fincha, in the maize farm		ETH013
10225	10.18730/FPA2~	Ethiopia		Z90/3	Africa	7.0667	38.4667	1820	11 km NW of Kofele near Goba cattle breeding station		ETH013
12968	10.18730/FRTGH	Kenya		Z95/3	Africa	0.2833	35.3833	2290	29 km N of Timborda		ETH013
13053	10.18730/FRVJE	Kenya		Z92/3	Africa	-1.0167	37.0333	1490	33 km from Nairobi and 18 km from Kahowa military barrack on the way to Thika 7 km from flyover bridge		ETH013
13072	10.18730/FRVZV	Kenya		Z90/3	Africa	-0.4	36.25	1890	141 km from Nairobi towards Nakuru 22 km before Nakuru near Lake Elmenteta about 300m from the junction of the road		ETH013
13080	10.18730/FRW5~	Kenya		Z90/3	Africa	7.1833	36.0833	1760	6.7 km from Nakuru town towards Lake Nakuru		ETH013
13082	10.18730/FRW7=	Kenya		Z95/3	Africa	-0.2	35.85	1980	29.8 km from Nakuru near Molo river bridge exactly on the edge of the road		ETH013
13097	10.18730/FRWMB	Kenya		Z90/3	Africa	1.05	34.95	1900	427.1 km from Nairobi towards Endebess 7.1 km from Kitale right side of the road near a small hill.		ETH013
13103	10.18730/FRWTH	Kenya		Z94/3	Africa	1.1	34.8	1940	27.1 km from Kitale and 7.4 km from Endebess towards Mt.Elgon.		ETH013
13110	10.18730/FRWZP	Kenya		Z93/3	Africa	1.15	35.0167	1910	434 km from Nairobi towards Kapenguria 140 km from Kitale side of the road.		ETH013
13175	10.18730/FRYE*	Kenya		Z90/3	Africa	-0.6333	33.3833	1160	10 km from Homa Bay towards Kissi		ETH013
13229	10.18730/FRZR0	Kenya		Z90/3	Africa	-0.3	35.8333	2150	6.2 km before El-burgon on the Nakuru-Elburgon road		ETH013
13317	10.18730/FS20=	Unknown		Z90/3
13329	10.18730/FS297	Uganda	Elmba Rhodes	Z91/3	Africa
13330	10.18730/FS2A8	Kenya	Boma Rhodes	D94/3	Africa
13403	10.18730/FS43W	Ethiopia		Z94/3	Africa	8.6167	39.1	1760	2 km N of Mojo towards Addis Ababa.		ETH013
13487	10.18730/FS6BT	Ethiopia		Z91/3	Africa	6.1333	37.5833	1860	16 km S of Chencha towards Arba Minch		ETH013
15569	10.18730/FTTFX	South Africa		Z92/3	Africa				West Transvaal		ZWE023
15570	10.18730/FTTGY	South Africa		Z91/3	Africa				Kruger Park		ZWE023
15571	10.18730/FTTHZ	South Africa		Z91/3	Africa				East Transvaal		ZWE023
15572	10.18730/FTTJ*	South Africa		Z94/3	Africa				Natal		ZWE023
15573	10.18730/FTTK~	South Africa		Z92/3	Africa				Soutpan		ZWE023
15574	10.18730/FTTM$	Zimbabwe	Giant	Z92/3	Africa						ZWE023
15575	10.18730/FTTN=	Zimbabwe		Z91/3	Africa						ZWE023
15576	10.18730/FTTPU	Zimbabwe		Z92/3	Africa						ZWE023
15577	10.18730/FTTQ0	Zimbabwe	Boma-Y	Z92/3	Africa						ZWE023
15578	10.18730/FTTR1	Zimbabwe		Z92/3	Africa				Sengwa River Flood Plain		ZWE023
18487	10.18730/FX9E3	Tanzania		Z97/3	Africa	-4	35.779	1000	23 km N of Babati on rd to Arusha.		ITA303
18498	10.18730/FX9RD	Tanzania		Z97/3	Africa	-3.17	-35.52	1800	Ngorongoro Crater Floor. Mandusi area, near lake.		ITA303
19553	10.18730/FYADP	Uganda		Z11/3	Africa						AUS008
19554	10.18730/FYAEQ	Tanzania		Z11/3	Africa	-6.3097	36.4987	1053	Mpwapwa		AUS008
19555	10.18730/FYAFR	Sudan		Z11/3	Africa						AUS008
19556	10.18730/FYAGS	Ethiopia		Z11/3	Africa	7.4	38.67		150km.S Modja		AUS008
19557	10.18730/FYAHT	Kenya		Z11/3	Africa	0.07	34.2		Alego		AUS008
19558	10.18730/FYAJV	Democratic Republic of Congo		Z11/3	Africa				Nile-Congo highlands		AUS008
19559	10.18730/FYAKW	South Africa		Z11/3	Africa	-30.1999	30.7999	1	Umkomaas river area along coastal road, S Durban		AUS008
19560	10.18730/FYAMX	Zimbabwe		Z11/3	Africa						AUS008
19561	10.18730/FYANY	Zimbabwe		Z11/3	Africa						AUS008
19562	10.18730/FYAPZ	Zimbabwe		Z11/3	Africa	-20.2	32.3		Sabai valley,Chipinga area		AUS008
19563	10.18730/FYAQ*	Zimbabwe		Z11/3	Africa	-17.5332	30.4499	1356	Mr.Faeds farm,Trelawney		AUS008
19564	10.18730/FYAR~	Uganda		Z11/3	Africa						AUS008
19565	10.18730/FYAS$	Kenya		Z11/3	Africa						AUS008
19566	10.18730/FYAT=	Kenya		Z11/3	Africa						AUS008
19567	10.18730/FYAVU	Kenya		Z18/3	Africa						AUS008
19568	10.18730/FYAW0	Kenya		Z11/3	Africa						AUS008
19570	10.18730/FYAY2	Kenya		Z11/3	Africa						AUS008
19571	10.18730/FYAZ3	Senegal		Z11/3	Africa						AUS008
19572	10.18730/FYB04	India		Z18/3	Asia						AUS008
19573	10.18730/FYB15	South Africa		Z11/3	Africa						AUS008
19574	10.18730/FYB26	Kenya		Z11/3	Africa						AUS008
19575	10.18730/FYB37	Kenya	Nzoia Improved	Z11/3	Africa						AUS008
19576	10.18730/FYB48	Kenya	Nzoia	Z11/3	Africa	1.0544	35.0032	1800	Nr.Kitale		AUS008
19577	10.18730/FYB59	Kenya		Z18/3	Africa						AUS008
19578	10.18730/FYB6A	Uganda	Mbarara	Z11/3	Africa	0.6		1400			AUS008
19579	10.18730/FYB7B	Kenya		Z18/3	Africa						AUS008
19580	10.18730/FYB8C	Unknown		Z11/3							AUS008
19581	10.18730/FYB9D	Tanzania	Cheperaria	Z11/3	Africa						AUS008
19582	10.18730/FYBAE	Ethiopia		Z11/3	Africa	11.55	37.4167	1766	Nr.Bahar Dar		AUS008
19583	10.18730/FYBBF	Malawi		Z11/3	Africa						AUS008
19584	10.18730/FYBCG	Kenya	Rongai	Z11/3	Africa				Rongai area of Rift Valley		AUS008
19585	10.18730/FYBDH	Malawi		Z11/3	Africa						AUS008
19586	10.18730/FYBEJ	Malawi		Z11/3	Africa						AUS008
19587	10.18730/FYBFK	Malawi		Z11/3	Africa						AUS008
19588	10.18730/FYBGM	Malawi		Z11/3	Africa						AUS008
19589	10.18730/FYBHN	Malawi		Z11/3	Africa						AUS008
19590	10.18730/FYBJP	Kenya		Z11/3	Africa			1818			AUS008
19591	10.18730/FYBKQ	Kenya	Boma	Z11/3	Africa						AUS008
19592	10.18730/FYBMR	Uganda	Elmba	Z11/3	Africa						AUS008
19593	10.18730/FYBNS	Unknown		Z11/3							AUS008

## Sheet: Abbreviation
Abbreviation	Definition
AUS001	CSIRO Division of Plant Industry, Institute of Plant Production and Processing.
AUS008	Division of Tropical Crops and Pastures, CSIRO
CIAT	International Center for Tropical Agriculture
ETH013	International Livestock Research Institute
IBPGR	International Board for Plant Genetic Resources
ILCA	International Livestock Centre for Africa, Now ILRI
INERA	Institut National pour l’Etudeet la Recherche Agronomiques
IRAZ	Institut de Recherche Agronomique et Zootechnique, Burundi
ISABU	Institut des Sciences Agronomiques du Burundi (ISABU)
ISAR	Institut des Sciences Agronomique du Rwanda (ISAR), Rubona, Rwanda
ITA303	International Plant Genetic Resources Institute (IPGRI)
KEW	Millennium Seed Bank Project, Seed Conservation Department, Royal Botanic Gardens, Kew, Wakehurst Place
MLI031	International Livestock Center for Africa
RBG	Royal Botanic Gardens, Kew
TALIRO	Tanzania livestock research organization
ZWE023	Grasslands Research Station, Zimbabwe
